# Supplementary material for: User-Friendly and Responsive Electrochemical Detection Approach for Triclosan by Nano-Metal–Organic Framework
Source: Molecules. 2024 Jul 12;29(14):3298. doi: 10.3390/molecules29143298 (PMC11279189; doi:10.3390/molecules29143298)
Supplement: Supplementary file 1 [file molecules-29-03298-s001.zip]

Archive with 1 entries (1 files):
- molecules-3041505-supplementary.pdf
